# Supplementary material for: Protective effect of nicorandil on myocardial injury following percutaneous coronary intervention in older patients with stable coronary artery disease: Secondary analysis of a randomized, controlled trial (RINC)
Source: PLoS One. 2018 Apr 16;13(4):e0194623. doi: 10.1371/journal.pone.0194623 (PMC5901776; doi:10.1371/journal.pone.0194623)
Supplement: S1 Data Set — (XLSX) [file pone.0194623.s003.xlsx]

## Sheet: data
RID	Site	Group	Sex	Age	> 65	Height	Weight	BMI	Dx	diabetic	DMins	HT	DL	Smoke	smoke_his	curr_smoke	ex_smoke	nev_smoke	Cvhist	ALlesion	RCA	LAD	Lcx	seg1	seg2	seg3	seg4all	seg4av	seg4pd	seg5	seg6	seg7	seg8	seg9	seg10	seg11	seg12	seg13	seg14	seg15	AHA	complication	eGFR	MACCE	MACE_detail	Revasc_detail	MACEday	safe	FAS
1	D	control	female	67	yes	156	68	27.9421	NIHD	yes	yes	yes	yes	never	0	0	0	1	no	RCA	no	no	yes	no	no	no	no	no	no	no	no	no	no	no	no	yes	no	no	no	no	B1	no	66.5	no	NA	NA	257	yes	yes
3	Q	control	male	78	yes	162.5	71.1	26.9254	AP	yes	no	yes	yes	ex	1	0	1	0	no	LAD	no	yes	no	no	no	no	no	no	no	no	yes	no	no	no	no	no	no	no	no	no	A	yes	52.1	no	NA	NA	233	yes	yes
6	Q	control	male	74	yes	172.5	68	22.8523	NIHD	yes	no	yes	yes	ex	1	0	1	0	no	Lcx	no	no	yes	no	no	no	no	no	no	no	no	no	no	no	no	no	no	yes	no	no	B2	yes	32.8	no	NA	NA	267	yes	yes
10	Q	control	female	80	yes	147.4	52.3	24.0717	NIHD	yes	yes	yes	yes	never	0	0	0	1	yes	LAD	no	yes	no	no	no	no	no	no	no	no	yes	yes	no	no	no	no	no	no	no	no	B2	yes	56.7	no	NA	NA	253	yes	yes
13	N	control	male	74	yes	170.5	70.2	24.1484	NIHD	yes	no	yes	yes	ex	1	0	1	0	yes	RCA	yes	no	no	no	yes	no	yes	yes	yes	no	no	no	no	no	no	no	no	no	no	no	B2	no	58.3	yes	revasc	newL	246	yes	yes
16	N	control	male	79	yes	158	59.7	23.9144	AP	yes	yes	yes	yes	never	0	0	0	1	no	LAD	no	yes	no	no	no	no	no	no	no	no	no	yes	no	no	no	no	no	no	no	no	B2	no	75.8	no	NA	NA	217	yes	yes
18	N	control	male	69	yes	158.3	55.9	22.3075	AP	yes	no	yes	yes	ex	1	0	1	0	yes	RCA	yes	no	no	no	yes	no	no	no	no	no	no	no	no	no	no	no	no	no	no	no	C	no	68.7	no	NA	NA	238	yes	yes
25	N	control	male	70	yes	170.9	76.9	26.3295	AP	no	no	no	yes	never	0	0	0	1	yes	RCA	yes	no	no	yes	no	no	no	no	no	no	no	no	no	no	no	no	no	no	no	no	B2	no	60.6	no	NA	NA	245	yes	yes
28	L	control	male	79	yes	169.2	73.2	25.5688	AP	no	no	yes	no	ex	1	0	1	0	no	RCA	yes	no	no	yes	no	no	no	no	no	no	no	no	no	no	no	no	no	no	no	no	A	yes	48.9	yes	CHF	NA	37	yes	yes
31	L	control	male	80	yes	164	61	22.68	AP	no	no	no	yes	never	0	0	0	1	yes	LAD	no	yes	no	no	no	no	no	no	no	no	no	yes	no	no	no	no	no	no	no	no	B2	yes	44	no	NA	NA	611	yes	yes
37	L	control	male	80	yes	176.7	81.8	26.1987	AP	no	no	yes	no	ex	1	0	1	0	yes	LAD	no	yes	no	no	no	no	no	no	no	no	yes	no	no	no	no	no	no	no	no	no	A	yes	52.3	no	NA	NA	216	yes	yes
42	L	control	female	76	yes	153.1	45.6	19.4542	AP	yes	yes	no	no	never	0	0	0	1	no	RCA	yes	no	no	yes	no	no	no	no	no	no	no	no	no	no	no	no	no	no	no	no	B1	no	79.6	no	NA	NA	215	yes	yes
44	L	control	male	70	yes	169	46.8	16.386	AP	yes	no	yes	yes	current	1	1	0	0	no	LAD	no	yes	no	no	no	no	no	no	no	no	no	yes	no	no	no	no	no	no	no	no	B1	yes	77.4	yes	CHF	NA	290	yes	yes
49	L	control	female	78	yes	144	61.5	29.6586	AP	yes	no	yes	yes	never	0	0	0	1	no	LAD	no	yes	no	no	no	no	no	no	no	no	yes	no	no	no	no	no	no	no	no	no	A	yes	56.2	no	NA	NA	217	yes	yes
51	L	control	male	85	yes	159	52	20.5688	AP	yes	yes	no	yes	ex	1	0	1	0	yes	LAD	no	yes	no	no	no	no	no	no	no	no	yes	no	no	no	no	no	no	no	no	no	B1	no	77.6	no	NA	NA	237	yes	yes
55	L	control	male	74	yes	167.5	69.5	24.7717	AP	no	no	yes	yes	ex	1	0	1	0	no	Lcx	no	no	yes	no	no	no	no	no	no	no	no	no	no	no	no	no	no	yes	no	no	A	yes	59.7	no	NA	NA	255	yes	yes
57	L	control	female	72	yes	139.5	40.8	20.9658	AP	yes	no	yes	yes	never	0	0	0	1	no	RCA	yes	no	no	yes	no	no	no	no	no	no	no	no	no	no	no	no	no	no	no	no	B1	no	72.2	yes	revasc	TLR	135	yes	yes
60	L	control	female	77	yes	144.3	38	18.2495	AP	no	no	yes	yes	never	0	0	0	1	no	LAD	no	yes	no	no	no	no	no	no	no	no	no	yes	no	no	no	no	no	no	no	no	C	yes	40.3	no	NA	NA	245	yes	yes
63	L	control	female	73	yes	153.5	57.9	24.5732	NIHD	yes	yes	yes	yes	ex	1	0	1	0	no	RCA	yes	no	no	no	no	no	yes	yes	no	no	no	no	no	no	no	no	no	no	no	no	B1	yes	59.9	no	NA	NA	243	yes	yes
68	L	control	male	74	yes	160.9	59.2	22.867	NIHD	yes	no	yes	yes	ex	1	0	1	0	no	Lcx	no	no	yes	no	no	no	no	no	no	no	no	no	no	no	no	yes	no	yes	no	no	B2	yes	61.1	no	NA	NA	246	yes	yes
71	L	control	female	75	yes	136.8	58.2	31.0993	AP	no	no	yes	yes	never	0	0	0	1	yes	Lcx	no	no	yes	no	no	no	no	no	no	no	no	no	no	no	no	no	no	yes	no	no	A	yes	61.3	no	NA	NA	246	yes	yes
73	L	control	male	91	yes	153.9	63.9	26.9789	NIHD	no	no	yes	yes	ex	1	0	1	0	no	LAD	no	yes	no	no	no	no	no	no	no	no	yes	no	no	no	no	no	no	no	no	no	B1	yes	55	no	NA	NA	223	yes	yes
91	K	control	male	77	yes	162	49	18.6709	AP	no	no	no	yes	ex	1	0	1	0	no	double	no	yes	yes	no	no	no	no	no	no	no	yes	yes	no	no	no	no	no	no	yes	no	B2	no	75.3	no	NA	NA	466	yes	yes
99	K	control	male	75	yes	163	64	24.0882	AP	no	no	yes	yes	current	1	1	0	0	no	Lcx	no	no	yes	no	no	no	no	no	no	no	no	no	no	no	no	yes	no	yes	no	no	B2	no	67.1	yes	revasc	newL	58	yes	yes
113	K	control	male	74	yes	164	69	25.6544	AP	no	no	yes	yes	never	0	0	0	1	no	LAD	no	yes	no	no	no	no	no	no	no	no	yes	no	no	no	no	no	no	no	no	no	B1	no	73	no	NA	NA	270	yes	yes
116	K	control	male	75	yes	164	67	24.9108	AP	yes	yes	yes	yes	never	0	0	0	1	no	Lcx	no	no	yes	no	no	no	no	no	no	no	no	no	no	no	no	no	no	yes	no	no	B1	no	63.1	no	NA	NA	280	yes	yes
117	P	control	female	81	yes	149	40	18.0172	AP	no	no	yes	no	never	0	0	0	1	yes	RCA	yes	no	no	no	yes	no	no	no	no	no	no	no	no	no	no	no	no	no	no	no	C	no	60	no	NA	NA	542	yes	yes
124	P	control	male	71	yes	167	54.7	19.6135	AP	no	no	yes	no	never	0	0	0	1	yes	LAD	no	yes	no	no	no	no	no	no	no	no	no	yes	no	no	no	no	no	no	no	no	A	no	81.8	no	NA	NA	355	yes	yes
129	P	control	male	71	yes	160	52	20.3125	NIHD	yes	no	yes	yes	ex	1	0	1	0	no	double	no	yes	yes	no	no	no	no	no	no	no	yes	yes	no	no	no	yes	no	no	no	no	C	no	105.6	no	NA	NA	269	yes	yes
132	C	control	male	71	yes	164	58.5	21.7504	NIHD	no	no	yes	yes	ex	1	0	1	0	no	LAD	no	yes	no	no	no	no	no	no	no	no	no	yes	no	no	no	no	no	no	no	no	A	no	64.1	no	NA	NA	274	yes	yes
136	C	control	male	66	yes	163.5	55.6	20.7988	AP	yes	yes	yes	yes	ex	1	0	1	0	no	RCA	yes	no	no	no	no	yes	no	no	no	no	no	no	no	no	no	no	no	no	no	no	B1	no	65.4	no	NA	NA	229	yes	yes
142	C	control	male	71	yes	160.7	71.5	27.6869	NIHD	no	no	yes	yes	never	0	0	0	1	no	Lcx	no	no	yes	no	no	no	no	no	no	no	no	no	no	no	no	no	no	yes	no	no	B1	no	51.4	no	NA	NA	261	yes	yes
147	B	control	female	82	yes	144	49.3	23.7751	AP	no	no	yes	yes	never	0	0	0	1	no	LAD	no	yes	no	no	no	no	no	no	no	no	no	no	no	yes	no	no	no	no	no	no	B1	yes	88.3	no	NA	NA	364	yes	yes
156	B	control	female	80	yes	149	56.4	25.4043	AP	yes	no	yes	yes	never	0	0	0	1	no	RCA	yes	yes	no	no	yes	no	no	no	no	no	yes	yes	yes	no	no	no	no	no	no	no	B2	yes	59.3	no	NA	NA	322	yes	yes
162	B	control	male	69	yes	155	63	26.2227	AP	no	no	yes	no	ex	1	0	1	0	yes	LAD	no	yes	no	no	no	no	no	no	no	no	yes	no	no	no	no	no	no	no	no	no	A	no	55.7	no	NA	NA	245	yes	yes
164	B	control	female	71	yes	158	64	25.6369	AP	yes	no	yes	yes	never	0	0	0	1	yes	RCA	yes	no	no	no	no	yes	no	no	no	no	no	no	no	no	no	no	no	no	no	no	B2	no	84.5	yes	revasc	newL	246	yes	yes
169	B	control	male	74	yes	158	65.9	26.398	NIHD	no	no	yes	yes	ex	1	0	1	0	no	RCA	yes	no	no	yes	yes	yes	no	no	no	no	no	no	no	no	no	no	no	no	no	no	B2	no	86	no	NA	NA	252	yes	yes
172	B	control	male	67	yes	175	91	29.7143	AP	yes	no	yes	yes	ex	1	0	1	0	no	RCA	yes	no	no	no	no	yes	no	no	no	no	no	no	no	no	no	no	no	no	no	no	B1	no	55	yes	revasc	newL	232	yes	yes
174	B	control	male	68	yes	171	93	31.8047	NIHD	no	no	yes	no	never	0	0	0	1	yes	LAD	no	yes	no	no	no	no	no	no	no	no	no	yes	no	no	no	no	no	no	no	no	B1	no	47.8	no	NA	NA	251	yes	yes
185	B	control	male	85	yes	158	51	20.4294	AP	no	no	yes	yes	ex	1	0	1	0	no	RCA	yes	no	no	no	yes	no	no	no	no	no	no	no	no	no	no	no	no	no	no	no	B1	no	39.7	no	NA	NA	254	yes	yes
189	B	control	male	76	yes	168	58	20.5499	AP	no	no	yes	yes	ex	1	0	1	0	yes	RCA	yes	no	no	no	no	yes	no	no	no	no	no	no	no	no	no	no	no	no	no	no	B2	no	53.1	yes	revasc	newL	238	yes	yes
198	B	control	male	78	yes	155	54.2	22.5598	AP	no	no	yes	yes	never	0	0	0	1	yes	RCA	yes	no	no	no	yes	no	no	no	no	no	no	no	no	no	no	no	no	no	no	no	A	no	66.4	no	NA	NA	248	yes	yes
201	B	control	male	74	yes	154	56	23.6128	AP	yes	no	yes	yes	never	0	0	0	1	yes	Lcx	no	no	yes	no	no	no	no	no	no	no	no	no	no	no	no	yes	no	no	no	no	B2	no	54.6	no	NA	NA	272	yes	yes
205	B	control	female	85	yes	148	45	20.5442	AP	no	no	yes	yes	ex	1	0	1	0	no	LAD	no	yes	no	no	no	no	no	no	no	no	no	yes	no	no	no	no	no	no	no	no	B1	no	41	no	NA	NA	266	yes	yes
207	B	control	male	73	yes	149	60.8	27.3862	AP	yes	no	yes	yes	ex	1	0	1	0	yes	double	yes	no	yes	yes	no	no	no	no	no	no	no	no	no	no	no	no	no	no	yes	no	B2	no	65.9	no	NA	NA	259	yes	yes
210	B	control	female	88	yes	155	51	21.2279	NIHD	no	no	yes	yes	ex	1	0	1	0	yes	LAD	no	yes	no	no	no	no	no	no	no	no	no	yes	no	no	no	no	no	no	no	no	B2	no	50.6	no	NA	NA	257	yes	yes
211	B	control	male	80	yes	162	75	28.578	AP	yes	no	yes	no	ex	1	0	1	0	yes	double	no	yes	yes	no	no	no	no	no	no	no	yes	no	no	no	no	no	yes	no	no	no	B2	no	46.9	no	NA	NA	245	yes	yes
216	B	control	male	76	yes	161.5	68	26.0714	AP	no	no	yes	yes	ex	1	0	1	0	yes	Lcx	no	no	yes	no	no	no	no	no	no	no	no	no	no	no	no	no	no	yes	no	no	B1	no	56	no	NA	NA	253	yes	yes
217	B	control	male	78	yes	172	63.5	21.4643	NIHD	yes	no	yes	yes	never	0	0	0	1	yes	LAD	no	yes	no	no	no	no	no	no	no	no	no	yes	no	no	no	no	no	no	no	no	B2	no	70	no	NA	NA	237	yes	yes
222	B	control	male	77	yes	160	68	26.5625	NIHD	yes	yes	yes	yes	ex	1	0	1	0	yes	LAD	no	yes	no	no	no	no	no	no	no	no	no	yes	yes	no	no	no	no	no	no	no	B1	yes	47.9	no	NA	NA	258	yes	yes
224	B	control	male	74	yes	164	83.6	31.0827	AP	no	no	yes	yes	ex	1	0	1	0	yes	LAD	no	yes	no	no	no	no	no	no	no	yes	yes	no	yes	no	no	no	no	no	no	no	B1	no	60.4	no	NA	NA	212	yes	yes
227	B	control	male	74	yes	161	60.4	23.3016	AP	no	no	yes	yes	never	0	0	0	1	yes	LAD	no	yes	no	no	no	no	no	no	no	no	no	yes	no	no	no	no	no	no	no	no	A	no	63.3	no	NA	NA	242	yes	yes
241	B	control	male	74	yes	160	57	22.2656	AP	no	no	yes	yes	never	0	0	0	1	no	LAD	no	yes	no	no	no	no	no	no	no	no	yes	no	no	no	no	no	no	no	no	no	B1	no	71	no	NA	NA	232	yes	yes
245	B	control	male	84	yes	164.8	62.5	23.0126	AP	no	no	yes	yes	ex	1	0	1	0	no	Lcx	no	no	yes	no	no	no	no	no	no	no	no	no	no	no	no	yes	no	no	no	no	B2	yes	43.8	no	NA	NA	248	yes	yes
253	B	control	male	82	yes	161	66	25.462	AP	yes	yes	yes	yes	ex	1	0	1	0	yes	LAD	no	yes	no	no	no	no	no	no	no	no	no	yes	no	no	no	no	no	no	no	no	B2	no	95.8	no	NA	NA	234	yes	yes
256	B	control	male	77	yes	171	67.8	23.1866	AP	no	no	yes	yes	ex	1	0	1	0	no	LAD	no	yes	no	no	no	no	no	no	no	no	no	yes	no	no	no	no	no	no	no	no	A	no	61.1	no	NA	NA	220	yes	yes
260	M	control	male	71	yes	162.8	71.8	27.0904	NIHD	yes	no	yes	yes	never	0	0	0	1	no	LAD	no	yes	no	no	no	no	no	no	no	no	no	yes	no	no	no	no	no	no	no	no	A	no	64.8	no	NA	NA	248	yes	yes
263	M	control	female	76	yes	145	40.5	19.2628	NIHD	no	no	yes	yes	never	0	0	0	1	yes	RCA	yes	no	no	no	no	yes	no	no	no	no	no	no	no	no	no	no	no	no	no	no	A	no	64.1	no	NA	NA	227	yes	yes
265	F	control	female	76	yes	148	60	27.3923	NIHD	yes	yes	yes	yes	never	0	0	0	1	yes	LAD	no	yes	no	no	no	no	no	no	no	no	yes	no	no	no	no	no	no	no	no	no	B1	no	50.1	no	NA	NA	228	yes	yes
266	F	control	female	77	yes	152	40	17.313	AP	yes	no	yes	yes	never	0	0	0	1	yes	LAD	no	yes	no	no	no	no	no	no	no	no	no	yes	no	no	no	no	no	no	no	no	B2	no	76.2	no	NA	NA	265	yes	yes
269	F	control	male	74	yes	159	68.1	26.9372	NIHD	no	no	yes	yes	ex	1	0	1	0	yes	RCA	yes	no	no	no	yes	yes	no	no	no	no	no	no	no	no	no	no	no	no	no	no	B1	no	44.2	no	NA	NA	213	yes	yes
274	G	control	male	68	yes	165.5	65.2	23.8041	AP	no	no	yes	no	ex	1	0	1	0	no	LAD	no	yes	no	no	no	no	no	no	no	no	yes	no	no	no	no	no	no	no	no	no	C	no	52.1	no	NA	NA	221	yes	yes
279	G	control	male	70	yes	159	57	22.5466	AP	no	no	yes	yes	current	1	1	0	0	yes	Lcx	no	no	yes	no	no	no	no	no	no	no	no	no	no	no	no	no	no	no	yes	no	B2	no	88.8	no	NA	NA	199	yes	yes
281	G	control	male	74	yes	168	70.4	24.9433	AP	yes	no	yes	yes	ex	1	0	1	0	yes	RCA	yes	no	no	no	no	yes	no	no	no	no	no	no	no	no	no	no	no	no	no	no	B1	no	57.7	no	NA	NA	259	yes	yes
286	G	control	male	77	yes	164.5	67.5	24.9443	NIHD	no	no	yes	no	ex	1	0	1	0	no	LAD	no	yes	no	no	no	no	no	no	no	no	no	yes	no	no	no	no	no	no	no	no	B1	yes	57.7	no	NA	NA	251	yes	yes
287	G	control	male	68	yes	172.4	68.1	22.9125	AP	no	no	no	no	ex	1	0	1	0	no	Lcx	no	no	yes	no	no	no	no	no	no	no	no	no	no	no	no	yes	no	no	no	no	B1	yes	72.8	no	NA	NA	248	yes	yes
289	G	control	male	83	yes	158	57	22.8329	NIHD	no	no	yes	yes	ex	1	0	1	0	no	LAD	no	yes	no	no	no	no	no	no	no	no	yes	no	no	no	no	no	no	no	no	no	B1	yes	62	no	NA	NA	205	yes	yes
296	G	control	male	67	yes	162	61	23.2434	NIHD	no	no	yes	no	current	1	1	0	0	yes	LAD	no	yes	no	no	no	no	no	no	no	no	no	yes	no	no	no	no	no	no	no	no	B1	no	72.1	yes	revasc	newL	66	yes	yes
299	G	control	male	70	yes	162	57.6	21.9479	AP	yes	no	yes	no	never	0	0	0	1	no	LAD	no	yes	no	no	no	no	no	no	no	no	no	yes	no	no	no	no	no	no	no	no	C	yes	88.8	no	NA	NA	239	yes	yes
302	G	control	male	69	yes	163.4	73.3	27.4536	AP	yes	no	no	no	ex	1	0	1	0	no	LAD	no	yes	no	no	no	no	no	no	no	no	yes	yes	no	no	no	no	no	no	no	no	C	no	60.2	no	NA	NA	231	yes	yes
307	G	control	male	70	yes	162.2	64.7	24.5925	AP	yes	no	yes	yes	ex	1	0	1	0	yes	LAD	no	yes	no	no	no	no	no	no	no	no	yes	yes	no	no	no	no	no	no	no	no	C	no	68.5	no	NA	NA	226	yes	yes
308	G	control	male	73	yes	158.2	51.4	20.5376	AP	yes	yes	yes	yes	never	0	0	0	1	no	RCA	yes	no	no	no	yes	no	no	no	no	no	no	no	no	no	no	no	no	no	no	no	B1	yes	49.1	no	NA	NA	231	yes	yes
311	G	control	male	82	yes	146.5	46.8	21.8057	NIHD	yes	no	yes	yes	ex	1	0	1	0	no	LAD	no	yes	no	no	no	no	no	no	no	no	no	yes	no	no	no	no	no	no	no	no	C	no	90.8	no	NA	NA	254	yes	yes
317	G	control	female	72	yes	147.5	47.2	21.6949	NIHD	yes	no	yes	yes	never	0	0	0	1	yes	RCA	yes	no	no	yes	no	no	no	no	no	no	no	no	no	no	no	no	no	no	no	no	B2	no	76.2	no	NA	NA	224	yes	yes
322	G	control	male	70	yes	161.5	61.8	23.6943	NIHD	yes	no	yes	yes	ex	1	0	1	0	no	LAD	no	yes	no	no	no	no	no	no	no	no	yes	yes	no	no	no	no	no	no	no	no	B1	no	84.7	no	NA	NA	218	yes	yes
326	G	control	male	76	yes	159	63.3	25.0386	AP	yes	no	yes	yes	never	0	0	0	1	no	LAD	no	yes	no	no	no	no	no	no	no	no	yes	yes	no	no	no	no	no	no	no	no	C	no	56	no	NA	NA	254	yes	yes
329	G	control	female	77	yes	144.5	58	27.7774	AP	yes	yes	yes	yes	never	0	0	0	1	yes	LAD	no	yes	no	no	no	no	no	no	no	no	yes	no	no	no	no	no	no	no	no	no	C	no	72.1	no	NA	NA	233	yes	yes
332	G	control	male	67	yes	166.2	61.8	22.3731	AP	no	no	yes	no	ex	1	0	1	0	no	Lcx	no	no	yes	no	no	no	no	no	no	no	no	no	no	no	no	no	no	yes	no	no	B1	yes	83.1	no	NA	NA	248	yes	yes
334	G	control	female	81	yes	150	52.6	23.3778	NIHD	yes	no	yes	no	never	0	0	0	1	no	Lcx	no	no	yes	no	no	no	no	no	no	no	no	no	no	no	no	no	no	yes	no	no	B2	yes	37.7	yes	CHF	NA	219	yes	yes
337	G	control	male	77	yes	158.7	59.8	23.7436	AP	no	no	yes	yes	ex	1	0	1	0	no	RCA	yes	no	no	no	no	yes	no	no	no	no	no	no	no	no	no	no	no	no	no	no	B2	yes	56.4	no	NA	NA	230	yes	yes
341	G	control	male	79	yes	162.3	62.4	23.689	AP	yes	no	yes	no	ex	1	0	1	0	no	RCA	yes	no	no	no	yes	no	no	no	no	no	no	no	no	no	no	no	no	no	no	no	B1	no	54.2	yes	revasc	newL	239	yes	yes
343	G	control	male	74	yes	163	56.1	21.1148	AP	yes	no	no	yes	ex	1	0	1	0	yes	RCA	yes	no	no	yes	no	no	no	no	no	no	no	no	no	no	no	no	no	no	no	no	C	no	58.3	no	NA	NA	1	yes	yes
345	J	control	male	85	yes	162.5	65	24.6154	AP	no	no	yes	yes	ex	1	0	1	0	yes	RCA	yes	no	no	no	yes	yes	no	no	no	no	no	no	no	no	no	no	no	no	no	no	C	yes	81.4	no	NA	NA	575	yes	yes
348	J	control	male	85	yes	151.8	48.3	20.9606	NIHD	no	no	yes	no	never	0	0	0	1	yes	Lcx	no	no	yes	no	no	no	no	no	no	no	no	no	no	no	no	no	no	yes	no	no	B2	no	58	no	NA	NA	366	yes	yes
358	J	control	male	69	yes	158	61.4	24.5954	AP	no	no	yes	yes	ex	1	0	1	0	yes	RCA	yes	no	no	no	yes	yes	no	no	no	no	no	no	no	no	no	no	no	no	no	no	C	no	60.2	no	NA	NA	296	yes	yes
362	H	control	female	74	yes	150.8	59.1	25.9887	AP	yes	no	yes	yes	never	0	0	0	1	no	LAD	no	yes	no	no	no	no	no	no	no	no	yes	yes	no	no	no	no	no	no	no	no	B1	yes	56.3	no	NA	NA	214	yes	yes
363	H	control	male	77	yes	158.8	69.5	27.5603	AP	no	no	yes	no	ex	1	0	1	0	no	RCA	yes	no	no	yes	no	no	no	no	no	no	no	no	no	no	no	no	no	no	no	no	B1	yes	57.7	no	NA	NA	260	yes	yes
376	A	control	female	78	yes	135	45	24.6914	AP	no	no	yes	yes	never	0	0	0	1	no	RCA	yes	no	no	yes	no	no	no	no	no	no	no	no	no	no	no	no	no	no	no	no	B2	no	49.7	no	NA	NA	244	yes	yes
380	A	control	female	69	yes	151.6	60.2	26.1938	AP	no	no	yes	no	ex	1	0	1	0	no	LAD	no	yes	no	no	no	no	no	no	no	no	no	yes	no	no	no	no	no	no	no	no	B1	no	90.8	no	NA	NA	242	yes	yes
385	I	control	male	70	yes	156	63	25.8876	AP	yes	yes	yes	yes	ex	1	0	1	0	yes	LAD	no	yes	no	no	no	no	no	no	no	no	no	yes	yes	no	no	no	no	no	no	no	C	no	68.5	no	NA	NA	231	yes	yes
388	I	control	female	81	yes	153	54	23.0681	NIHD	no	no	yes	yes	never	0	0	0	1	no	RCA	yes	no	no	no	no	yes	no	no	no	no	no	no	no	no	no	no	no	no	no	no	B1	yes	44	no	NA	NA	2	yes	yes
393	I	control	male	81	yes	165	65	23.8751	NIHD	yes	yes	yes	yes	ex	1	0	1	0	yes	double	no	yes	yes	no	no	no	no	no	no	no	no	yes	no	no	no	no	no	no	yes	no	B2	no	39.9	no	NA	NA	231	yes	yes
395	I	control	female	68	yes	150	55	24.4444	NIHD	yes	yes	no	yes	ex	1	0	1	0	no	RCA	yes	no	no	no	yes	no	no	no	no	no	no	no	no	no	no	no	no	no	no	no	B2	no	39.3	no	NA	NA	194	yes	yes
400	E	control	male	77	yes	164	72	26.7698	AP	yes	no	yes	no	ex	1	0	1	0	yes	LAD	no	yes	no	no	no	no	no	no	no	no	yes	yes	no	no	no	no	no	no	no	no	B2	no	65.8	no	NA	NA	218	yes	yes
402	E	control	female	75	yes	147	57	26.3779	AP	no	no	yes	yes	never	0	0	0	1	yes	LAD	no	yes	no	no	no	no	no	no	no	no	no	yes	no	no	no	no	no	no	no	no	B2	no	104.5	no	NA	NA	616	yes	yes
4	Q	RIPC	male	71	yes	163.4	72.6	27.1915	NIHD	yes	no	yes	yes	never	0	0	0	1	no	LAD	no	yes	no	no	no	no	no	no	no	no	yes	yes	no	no	no	no	no	no	no	no	B2	yes	64.8	yes	revasc	newL	246	yes	yes
12	N	RIPC	female	72	yes	149	59.8	26.9357	AP	no	no	yes	yes	never	0	0	0	1	yes	LAD	no	yes	no	no	no	no	no	no	no	no	yes	yes	no	no	no	no	no	no	no	no	C	no	48.3	yes	revasc	newL	269	yes	yes
14	N	RIPC	male	87	yes	163.6	59	22.0437	AP	no	no	yes	yes	ex	1	0	1	0	no	RCA	yes	no	no	no	no	yes	no	no	no	no	no	no	no	no	no	no	no	no	no	no	B2	no	45.8	no	NA	NA	273	yes	yes
20	N	RIPC	male	85	yes	154	50.4	21.2515	AP	yes	yes	yes	yes	never	0	0	0	1	yes	LAD	no	yes	no	no	no	no	no	no	no	no	yes	no	no	no	no	no	no	no	no	no	B2	no	35.8	no	NA	NA	220	yes	yes
24	N	RIPC	female	68	yes	153.4	45.1	19.1658	AP	yes	no	no	no	never	0	0	0	1	no	LAD	no	yes	no	no	no	no	no	no	no	no	yes	no	no	no	no	no	no	no	no	no	B1	no	99.9	no	NA	NA	252	yes	yes
29	L	RIPC	male	69	yes	161	70.5	27.198	AP	yes	yes	yes	yes	never	0	0	0	1	yes	LAD	no	yes	no	no	no	no	no	no	no	no	no	yes	no	no	no	no	no	no	no	no	B2	yes	62.3	yes	CHF	NA	30	yes	yes
43	L	RIPC	male	76	yes	161	64	24.6904	AP	yes	yes	yes	yes	ex	1	0	1	0	yes	LAD	no	yes	no	no	no	no	no	no	no	no	no	yes	no	no	no	no	no	no	no	no	B1	yes	54.8	no	NA	NA	259	yes	yes
47	L	RIPC	male	78	yes	166.5	55.6	20.0561	AP	yes	no	yes	yes	ex	1	0	1	0	yes	Lcx	no	no	yes	no	no	no	no	no	no	no	no	no	no	no	no	no	yes	no	no	no	A	yes	79.6	no	NA	NA	245	yes	yes
50	L	RIPC	female	66	yes	153.8	67.7	28.6204	AP	yes	yes	yes	yes	never	0	0	0	1	yes	LAD	no	yes	no	no	no	no	no	no	no	no	no	yes	yes	no	no	no	no	no	no	no	B2	yes	44	no	NA	NA	245	yes	yes
53	L	RIPC	female	69	yes	150.9	46.1	20.2452	AP	yes	no	yes	yes	current	1	1	0	0	no	LAD	no	yes	no	no	no	no	no	no	no	no	no	yes	no	no	no	no	no	no	no	no	B2	yes	62.8	no	NA	NA	245	yes	yes
58	L	RIPC	female	66	yes	148.2	48.2	21.9458	AP	yes	yes	yes	yes	never	0	0	0	1	no	LAD	no	yes	no	no	no	no	no	no	no	no	yes	no	no	no	no	no	no	no	no	no	B1	yes	105.8	no	NA	NA	245	yes	yes
62	L	RIPC	male	79	yes	157.1	49.5	20.0564	AP	yes	no	yes	yes	ex	1	0	1	0	no	LAD	no	yes	no	no	no	no	no	no	no	no	no	yes	no	yes	no	no	no	no	no	no	B1	yes	61.4	no	NA	NA	247	yes	yes
64	L	RIPC	female	74	yes	139.5	47.2	24.2546	AP	yes	no	yes	yes	never	0	0	0	1	no	LAD	no	yes	no	no	no	no	no	no	no	no	no	yes	no	no	no	no	no	no	no	no	B2	yes	62.6	no	NA	NA	245	yes	yes
69	L	RIPC	male	77	yes	157.9	68.9	27.6347	AP	no	no	yes	yes	ex	1	0	1	0	yes	RCA	yes	no	no	no	no	yes	no	no	no	no	no	no	no	no	no	no	no	no	no	no	A	yes	57	no	NA	NA	246	yes	yes
76	L	RIPC	male	82	yes	157.1	53.5	21.6771	AP	yes	no	yes	yes	ex	1	0	1	0	yes	Lcx	no	no	yes	no	no	no	no	no	no	no	no	no	no	no	no	no	no	yes	no	no	B2	yes	32.8	no	NA	NA	246	yes	yes
77	L	RIPC	male	85	yes	162	61	23.2434	AP	no	no	yes	no	ex	1	0	1	0	yes	RCA	yes	no	no	no	yes	no	no	no	no	no	no	no	no	no	no	no	no	no	no	no	B1	yes	35.6	no	NA	NA	245	yes	yes
81	L	RIPC	male	72	yes	154	41	17.2879	AP	no	no	yes	no	current	1	1	0	0	no	LAD	no	yes	no	no	no	no	no	no	no	no	no	yes	no	no	no	no	no	no	no	no	A	yes	58.1	no	NA	NA	245	yes	yes
85	L	RIPC	male	70	yes	162.3	65.7	24.9418	AP	no	no	no	yes	ex	1	0	1	0	no	LAD	no	yes	no	no	no	no	no	no	no	no	yes	no	no	yes	no	no	no	no	no	no	B2	yes	88.8	no	NA	NA	266	yes	yes
86	L	RIPC	male	81	yes	156	68.3	28.0654	AP	yes	no	yes	yes	never	0	0	0	1	yes	RCA	yes	no	no	no	no	yes	no	no	no	no	no	no	no	no	no	no	no	no	no	no	B2	yes	39.9	no	NA	NA	243	yes	yes
88	K	RIPC	male	67	yes	170	71	24.5675	AP	no	no	no	yes	current	1	1	0	0	no	LAD	no	yes	no	no	no	no	no	no	no	no	yes	no	no	no	no	no	no	no	no	no	B2	no	76.2	no	NA	NA	460	yes	yes
101	K	RIPC	female	69	yes	147	64	29.6173	AP	yes	no	yes	yes	never	0	0	0	1	no	RCA	yes	no	no	yes	no	yes	yes	yes	no	no	no	no	no	no	no	no	no	no	no	no	C	no	94.9	yes	revasc	newL	203	yes	yes
105	K	RIPC	male	70	yes	162	62	23.6244	AP	no	no	yes	yes	ex	1	0	1	0	no	RCA	yes	no	no	no	yes	no	no	no	no	no	no	no	no	no	no	no	no	no	no	no	A	no	72.2	no	NA	NA	103	yes	yes
106	K	RIPC	female	70	yes	148	38	17.3484	AP	no	no	yes	yes	never	0	0	0	1	no	double	no	yes	yes	no	no	no	no	no	no	no	yes	no	no	no	no	no	no	no	yes	no	C	no	55.6	no	NA	NA	171	yes	yes
108	K	RIPC	female	78	yes	153	52	22.2137	AP	no	no	yes	yes	never	0	0	0	1	no	RCA	yes	no	no	yes	no	no	no	no	no	no	no	no	no	no	no	no	no	no	no	no	C	no	50.3	no	NA	NA	251	yes	yes
119	P	RIPC	female	73	yes	150	55	24.4444	NIHD	yes	no	yes	yes	never	0	0	0	1	yes	RCA	yes	no	no	yes	yes	yes	yes	no	yes	no	no	no	no	no	no	no	no	no	no	no	C	no	68.2	no	NA	NA	506	yes	yes
126	P	RIPC	female	69	yes	148	49.2	22.4617	NIHD	yes	yes	no	yes	never	0	0	0	1	yes	LAD	no	yes	no	no	no	no	no	no	no	no	yes	no	no	no	no	no	no	no	no	no	C	no	74.4	yes	revasc	newL	234	yes	yes
127	P	RIPC	male	82	yes	164	65	24.1672	AP	yes	no	yes	yes	ex	1	0	1	0	yes	double	no	yes	yes	no	no	no	no	no	no	no	no	yes	no	no	no	no	no	yes	no	no	A	no	71.9	no	NA	NA	318	yes	yes
131	C	RIPC	female	75	yes	147	47.8	22.1204	NIHD	no	no	yes	yes	never	0	0	0	1	yes	LAD	no	yes	no	no	no	no	no	no	no	no	no	yes	no	no	no	no	no	no	no	no	A	no	46.6	no	NA	NA	298	yes	yes
135	C	RIPC	male	76	yes	156.5	53.1	21.6803	NIHD	yes	no	yes	yes	ex	1	0	1	0	no	LAD	no	yes	no	no	no	no	no	no	no	no	no	no	no	yes	no	no	no	no	no	no	A	no	62.8	no	NA	NA	295	yes	yes
139	C	RIPC	female	76	yes	153.1	60.7	25.8963	NIHD	yes	no	yes	yes	never	0	0	0	1	no	RCA	yes	no	no	yes	no	no	no	no	no	no	no	no	no	no	no	no	no	no	no	no	A	no	52.8	no	NA	NA	261	yes	yes
140	C	RIPC	male	82	yes	150.9	54.1	23.7585	AP	no	no	yes	yes	ex	1	0	1	0	yes	LAD	no	yes	no	no	no	no	no	no	no	no	yes	no	no	no	no	no	no	no	no	no	B2	no	54.8	no	NA	NA	211	yes	yes
143	B	RIPC	female	72	yes	143	68	33.2535	NIHD	yes	no	yes	yes	never	0	0	0	1	no	Lcx	no	no	yes	no	no	no	no	no	no	no	no	no	no	no	no	yes	no	no	no	no	B1	no	32.6	no	NA	NA	245	yes	yes
148	B	RIPC	male	68	yes	165	58	21.3039	AP	yes	no	yes	yes	ex	1	0	1	0	no	RCA	yes	no	no	no	yes	no	no	no	no	no	no	no	no	no	no	no	no	no	no	no	B2	no	95.8	yes	stroke	NA	261	yes	yes
160	B	RIPC	female	77	yes	147	47	21.7502	AP	no	no	yes	yes	ex	1	0	1	0	no	RCA	yes	no	no	no	no	yes	no	no	no	no	no	no	no	no	no	no	no	no	no	no	B1	no	70.8	no	NA	NA	274	yes	yes
165	B	RIPC	male	73	yes	160	61.3	23.9453	AP	yes	no	yes	yes	ex	1	0	1	0	no	LAD	no	yes	no	no	no	no	no	no	no	no	yes	no	no	no	no	no	no	no	no	no	B2	no	77.6	no	NA	NA	245	yes	yes
166	B	RIPC	male	73	yes	175	55	17.9592	AP	no	no	yes	yes	ex	1	0	1	0	yes	Lcx	no	no	yes	no	no	no	no	no	no	no	no	no	no	no	no	no	no	yes	no	no	B1	no	56.6	no	NA	NA	276	yes	yes
171	B	RIPC	male	69	yes	168	70	24.8016	AP	no	no	yes	yes	ex	1	0	1	0	yes	RCA	yes	no	no	no	no	yes	no	no	no	no	no	no	no	no	no	no	no	no	no	no	B1	no	69.6	yes	revasc	newL	248	yes	yes
173	B	RIPC	male	75	yes	162.5	82.2	31.129	AP	no	no	yes	yes	never	0	0	0	1	yes	LAD	no	yes	no	no	no	no	no	no	no	no	yes	no	no	no	no	no	no	no	no	no	B1	no	56.2	no	NA	NA	238	yes	yes
176	B	RIPC	male	79	yes	160	58	22.6562	AP	yes	no	yes	yes	ex	1	0	1	0	yes	RCA	yes	no	no	no	yes	no	no	no	no	no	no	no	no	no	no	no	no	no	no	no	B1	no	66.1	no	NA	NA	265	yes	yes
180	B	RIPC	male	87	yes	167	67	24.0238	AP	no	no	yes	no	never	0	0	0	1	yes	double	no	yes	yes	no	no	no	no	no	no	yes	no	no	no	no	no	no	yes	no	no	no	B1	no	72.7	no	NA	NA	253	yes	yes
184	B	RIPC	male	79	yes	161	56.4	21.7584	AP	no	no	yes	yes	ex	1	0	1	0	yes	LAD	no	yes	no	no	no	no	no	no	no	no	no	no	yes	no	no	no	no	no	no	no	B1	no	84.4	no	NA	NA	287	yes	yes
191	B	RIPC	female	77	yes	150	57	25.3333	NIHD	no	no	yes	yes	never	0	0	0	1	yes	Lcx	no	no	yes	no	no	no	no	no	no	no	no	no	no	no	no	yes	no	yes	no	no	B1	no	47.4	no	NA	NA	249	yes	yes
197	B	RIPC	female	84	yes	146	41.6	19.5159	AP	no	no	yes	yes	never	0	0	0	1	yes	Lcx	no	no	yes	no	no	no	no	no	no	no	no	no	no	no	no	no	no	yes	no	no	A	no	35.2	no	NA	NA	228	yes	yes
202	B	RIPC	male	77	yes	168	71	25.1559	AP	yes	yes	yes	yes	never	0	0	0	1	yes	RCA	yes	no	no	no	no	yes	no	no	no	no	no	no	no	no	no	no	no	no	no	no	A	no	36.3	no	NA	NA	226	yes	yes
206	B	RIPC	male	80	yes	161	68.9	26.5808	AP	yes	no	yes	yes	ex	1	0	1	0	yes	RCA	yes	yes	no	yes	no	no	no	no	no	no	no	yes	no	no	no	no	no	no	no	no	C	no	77.8	no	NA	NA	278	yes	yes
209	B	RIPC	male	75	yes	161.8	78.2	29.871	NIHD	yes	yes	yes	yes	ex	1	0	1	0	no	LAD	no	yes	no	no	no	no	no	no	no	no	no	yes	no	no	no	no	no	no	no	no	B1	no	48.7	no	NA	NA	216	yes	yes
212	B	RIPC	female	73	yes	148.5	55.3	25.0768	AP	no	no	yes	yes	never	0	0	0	1	no	LAD	no	yes	no	no	no	no	no	no	no	no	yes	no	no	no	no	no	no	no	no	no	B1	no	95.6	no	NA	NA	233	yes	yes
213	B	RIPC	male	72	yes	164	52.4	19.4825	NIHD	yes	no	yes	yes	current	1	1	0	0	no	LAD	no	yes	no	no	no	no	no	no	no	no	yes	no	no	no	no	no	no	no	no	no	B2	no	77.9	no	NA	NA	260	yes	yes
218	B	RIPC	male	70	yes	167	63.6	22.8047	AP	no	no	yes	yes	ex	1	0	1	0	no	LAD	no	yes	no	no	no	no	no	no	no	no	no	yes	no	no	no	no	no	no	no	no	B1	no	77.4	no	NA	NA	243	yes	yes
225	B	RIPC	male	77	yes	151	49.4	21.6657	NIHD	yes	no	yes	yes	ex	1	0	1	0	yes	RCA	yes	no	no	no	yes	no	no	no	no	no	no	no	no	no	no	no	no	no	no	no	B2	no	47.9	no	NA	NA	219	yes	yes
230	B	RIPC	male	81	yes	157	54.6	22.151	NIHD	no	no	yes	yes	ex	1	0	1	0	yes	RCA	yes	no	no	no	yes	no	no	no	no	no	no	no	no	no	no	no	no	no	no	no	B1	yes	74.2	no	NA	NA	252	yes	yes
232	B	RIPC	male	81	yes	149	54	24.3232	AP	no	no	yes	yes	never	0	0	0	1	yes	RCA	yes	no	no	yes	yes	no	no	no	no	no	no	no	no	no	no	no	no	no	no	no	A	no	56.8	no	NA	NA	272	yes	yes
236	B	RIPC	male	71	yes	160	65	25.3906	NIHD	no	no	yes	yes	ex	1	0	1	0	yes	RCA	yes	no	no	yes	no	no	no	no	no	no	no	no	no	no	no	no	no	no	no	no	C	no	37.2	yes	revasc	unknown	260	yes	yes
240	B	RIPC	female	70	yes	149.5	61.5	27.5165	AP	no	no	yes	yes	never	0	0	0	1	no	double	no	yes	yes	no	no	no	no	no	no	no	no	yes	no	no	no	yes	no	no	no	no	B2	no	54.1	yes	revasc	newL	266	yes	yes
244	B	RIPC	male	66	yes	162	66	25.1486	AP	no	no	no	no	ex	1	0	1	0	yes	LAD	no	yes	no	no	no	no	no	no	no	no	no	yes	no	no	no	no	no	no	no	no	B2	no	79.9	no	NA	NA	362	yes	yes
252	B	RIPC	male	77	yes	157	54.4	22.0699	AP	no	no	no	yes	ex	1	0	1	0	no	LAD	no	yes	no	no	no	no	no	no	no	no	no	yes	no	no	no	no	no	no	no	no	B2	yes	55.8	no	NA	NA	274	yes	yes
257	B	RIPC	male	72	yes	161	60.2	23.2244	AP	no	no	yes	yes	ex	1	0	1	0	no	LAD	no	yes	no	no	no	no	no	no	no	no	no	yes	no	no	no	no	no	no	no	no	B2	no	57.5	no	NA	NA	253	yes	yes
259	M	RIPC	male	70	yes	165	68	24.977	NIHD	no	no	yes	yes	ex	1	0	1	0	no	RCA	yes	no	no	no	yes	no	no	no	no	no	no	no	no	no	no	no	no	no	no	no	B1	no	88.8	no	NA	NA	270	yes	yes
267	F	RIPC	male	81	yes	161	42.3	16.3188	AP	no	no	yes	yes	ex	1	0	1	0	yes	RCA	yes	no	no	yes	no	no	no	no	no	no	no	no	no	no	no	no	no	no	no	no	C	no	61.7	no	NA	NA	228	yes	yes
271	F	RIPC	male	67	yes	163.5	72	26.9338	AP	no	no	yes	yes	ex	1	0	1	0	no	RCA	yes	no	no	no	yes	no	no	no	no	no	no	no	no	no	no	no	no	no	no	no	B2	no	85.7	no	NA	NA	222	yes	yes
273	F	RIPC	female	84	yes	146.5	52.8	24.6013	NIHD	no	no	yes	yes	never	0	0	0	1	no	RCA	yes	no	no	yes	no	no	no	no	no	no	no	no	no	no	no	no	no	no	no	no	B2	yes	56.7	no	NA	NA	241	yes	yes
276	G	RIPC	male	68	yes	156	57	23.4221	NIHD	yes	yes	yes	yes	ex	1	0	1	0	yes	Lcx	no	no	yes	no	no	no	no	no	no	no	no	no	no	no	no	no	yes	no	no	no	B1	yes	54.2	yes	stroke	NA	180	yes	yes
278	G	RIPC	female	70	yes	164	87.8	32.6443	AP	yes	no	yes	yes	never	0	0	0	1	no	RCA	yes	no	no	no	no	yes	no	no	no	no	no	no	no	no	no	no	no	no	no	no	B2	yes	34.4	no	NA	NA	477	yes	yes
282	G	RIPC	male	89	yes	157	63.3	25.6806	AP	no	no	yes	yes	ex	1	0	1	0	no	Lcx	no	no	yes	no	no	no	no	no	no	no	no	no	no	no	no	yes	no	no	no	no	B1	yes	43	no	NA	NA	229	yes	yes
285	G	RIPC	male	73	yes	168.5	67	23.598	AP	yes	yes	yes	yes	never	0	0	0	1	yes	LAD	no	yes	no	no	no	no	no	no	no	no	yes	no	no	no	no	no	no	no	no	no	C	yes	46	no	NA	NA	252	yes	yes
288	G	RIPC	male	71	yes	169	86.5	30.2861	NIHD	yes	no	no	yes	ex	1	0	1	0	yes	LAD	no	yes	no	no	no	no	no	no	no	no	no	yes	no	no	no	no	no	no	no	no	A	no	73.9	no	NA	NA	150	yes	yes
291	G	RIPC	male	66	yes	166	68	24.677	NIHD	no	no	yes	yes	ex	1	0	1	0	yes	LAD	no	yes	no	no	no	no	no	no	no	no	yes	no	no	no	no	no	no	no	no	no	B2	no	48.2	no	NA	NA	224	yes	yes
294	G	RIPC	male	77	yes	161.5	74	28.3718	NIHD	no	no	no	no	ex	1	0	1	0	yes	LAD	no	yes	no	no	no	no	no	no	no	no	no	yes	no	no	no	no	no	no	no	no	B2	yes	59	no	NA	NA	251	yes	yes
297	G	RIPC	female	81	yes	160.6	45.1	17.4858	AP	no	no	yes	no	ex	1	0	1	0	no	LAD	no	yes	no	no	no	no	no	no	no	no	yes	no	no	no	no	no	no	no	no	no	B1	no	28.6	no	NA	NA	226	yes	yes
304	G	RIPC	male	73	yes	165	82.8	30.4132	AP	yes	no	yes	yes	ex	1	0	1	0	yes	Lcx	no	no	yes	no	no	no	no	no	no	no	no	no	no	no	no	no	no	yes	no	no	B2	no	56	no	NA	NA	238	yes	yes
306	G	RIPC	male	83	yes	160.5	57.2	22.2048	AP	no	no	yes	yes	never	0	0	0	1	no	LAD	no	yes	no	no	no	no	no	no	no	no	yes	no	no	no	no	no	no	no	no	no	C	yes	46.8	no	NA	NA	216	yes	yes
310	G	RIPC	male	89	yes	162.5	56	21.2071	AP	yes	no	yes	no	current	1	1	0	0	no	LAD	no	yes	no	no	no	no	no	no	no	no	yes	no	no	no	no	no	no	no	no	no	A	yes	52.9	no	NA	NA	205	yes	yes
315	G	RIPC	male	74	yes	167.5	77	27.4449	NIHD	no	no	no	yes	never	0	0	0	1	no	RCA	yes	no	no	no	yes	no	no	no	no	no	no	no	no	no	no	no	no	no	no	no	C	no	65.7	no	NA	NA	197	yes	yes
318	G	RIPC	female	75	yes	147.5	47.6	21.8788	AP	no	no	yes	yes	never	0	0	0	1	no	Lcx	no	no	yes	no	no	no	no	no	no	no	no	no	no	no	no	no	no	yes	no	no	C	no	66.5	no	NA	NA	233	yes	yes
324	G	RIPC	male	82	yes	166.5	48.9	17.6393	NIHD	no	no	no	no	ex	1	0	1	0	yes	RCA	yes	no	no	no	no	yes	no	no	no	no	no	no	no	no	no	no	no	no	no	no	B1	yes	42.2	no	NA	NA	247	yes	yes
327	G	RIPC	male	66	yes	156	54.6	22.4359	AP	no	no	yes	no	never	0	0	0	1	yes	Lcx	no	no	yes	no	no	no	no	no	no	no	no	no	no	no	no	no	no	yes	no	no	B1	yes	51	no	NA	NA	226	yes	yes
328	G	RIPC	female	84	yes	146	43	20.1726	AP	no	no	yes	yes	never	0	0	0	1	yes	Lcx	no	no	yes	no	no	no	no	no	no	no	no	no	no	no	no	no	no	no	yes	no	A	no	75.8	NA	NA	NA	NA	yes	yes
336	G	RIPC	male	79	yes	160.6	61	23.6504	AP	yes	no	yes	no	ex	1	0	1	0	no	Lcx	no	no	yes	no	no	no	no	no	no	no	no	no	no	no	no	yes	no	no	no	no	B1	yes	64.5	yes	revasc	newL	270	yes	yes
338	G	RIPC	male	75	yes	161	72	27.7767	AP	yes	no	yes	yes	ex	1	0	1	0	no	double	no	yes	yes	no	no	no	no	no	no	no	yes	no	no	no	no	no	no	no	yes	no	B2	yes	56.2	no	NA	NA	251	yes	yes
340	G	RIPC	male	78	yes	176.5	83.1	26.6754	AP	yes	no	yes	yes	ex	1	0	1	0	no	LAD	no	yes	no	no	no	no	no	no	no	no	no	yes	no	no	no	no	no	no	no	no	B1	yes	74	no	NA	NA	247	yes	yes
346	J	RIPC	male	79	yes	164.4	70.5	26.0847	AP	no	no	yes	yes	ex	1	0	1	0	yes	Lcx	no	no	yes	no	no	no	no	no	no	no	no	no	no	no	no	no	yes	no	no	no	B1	yes	56.6	no	NA	NA	367	yes	yes
347	J	RIPC	male	71	yes	165	58	21.3039	NIHD	no	no	yes	no	ex	1	0	1	0	yes	RCA	yes	no	no	no	no	yes	yes	yes	no	no	no	no	no	no	no	no	no	no	no	no	B2	yes	76	yes	CHF	NA	82	yes	yes
350	J	RIPC	female	76	yes	145	40.1	19.0725	AP	no	no	yes	no	never	0	0	0	1	yes	LAD	no	yes	no	no	no	no	no	no	no	no	yes	no	no	no	no	no	no	no	no	no	B1	no	78	no	NA	NA	239	yes	yes
360	J	RIPC	male	77	yes	166	54.3	19.7053	AP	yes	no	yes	yes	ex	1	0	1	0	yes	RCA	yes	no	no	no	yes	no	no	no	no	no	no	no	no	no	no	no	no	no	no	no	B2	yes	34.8	yes	CHF	NA	135	yes	yes
365	H	RIPC	male	84	yes	162.5	68.4	25.903	AP	no	no	yes	yes	ex	1	0	1	0	no	RCA	yes	yes	no	no	yes	no	no	no	no	no	yes	no	no	no	no	no	no	no	no	no	C	yes	70.4	no	NA	NA	245	yes	yes
367	H	RIPC	male	80	yes	160	72.6	28.3594	AP	yes	yes	yes	no	ex	1	0	1	0	no	RCA	yes	no	no	no	no	yes	yes	no	no	no	no	no	no	no	no	no	no	no	no	no	C	yes	51.2	yes	revasc	TLR	130	yes	yes
371	A	RIPC	male	81	yes	168	59	20.9042	AP	no	no	yes	no	ex	1	0	1	0	no	LAD	no	yes	no	no	no	no	no	no	no	no	yes	no	no	no	no	no	no	no	no	no	B2	no	64.8	no	NA	NA	243	yes	yes
382	A	RIPC	male	71	yes	164.4	67	24.7897	AP	yes	no	yes	yes	ex	1	0	1	0	yes	LAD	no	yes	no	no	no	no	no	no	no	no	no	yes	no	no	no	no	no	no	no	no	A	no	48.5	no	NA	NA	237	yes	yes
383	A	RIPC	female	69	yes	153.7	64.7	27.3878	AP	yes	no	yes	yes	never	0	0	0	1	no	Lcx	no	no	yes	no	no	no	no	no	no	no	no	no	no	no	no	no	no	yes	no	no	B1	no	81.8	no	NA	NA	242	yes	yes
386	I	RIPC	female	75	yes	143	51	24.9401	NIHD	yes	no	no	yes	never	0	0	0	1	no	RCA	yes	no	no	no	yes	yes	yes	no	no	no	no	no	no	no	no	no	no	no	no	no	C	yes	48.4	yes	revasc	TLR	281	yes	yes
390	I	RIPC	male	71	yes	160	60	23.4375	AP	no	no	no	yes	ex	1	0	1	0	no	RCA	yes	no	no	yes	no	no	no	no	no	no	no	no	no	no	no	no	no	no	no	no	B1	no	50.9	no	NA	NA	333	yes	yes
391	I	RIPC	female	87	yes	140	40	20.4082	NIHD	no	no	yes	yes	never	0	0	0	1	yes	LAD	no	yes	no	no	no	no	no	no	no	no	yes	no	no	no	no	no	no	no	no	no	C	no	46.3	no	NA	NA	242	yes	yes
401	E	RIPC	male	72	yes	153	69	29.4758	AP	yes	no	yes	yes	never	0	0	0	1	no	LAD	no	yes	no	no	no	no	no	no	no	no	no	yes	no	no	no	no	no	no	no	no	B1	no	105.2	no	NA	NA	357	yes	yes
5	Q	nicorandil	female	69	yes	146.5	47	21.8989	AP	yes	yes	yes	yes	never	0	0	0	1	no	LAD	no	yes	no	no	no	no	no	no	no	no	no	yes	no	no	no	no	no	no	no	no	A	yes	81.8	no	NA	NA	274	yes	yes
11	N	nicorandil	female	79	yes	154	42	17.7096	AP	yes	no	yes	yes	never	0	0	0	1	yes	LAD	no	yes	no	no	no	no	no	no	no	no	no	yes	yes	no	no	no	no	no	no	no	C	no	69	no	NA	NA	294	yes	yes
15	N	nicorandil	male	68	yes	167.8	61.8	21.9485	AP	no	no	yes	yes	never	0	0	0	1	no	LAD	no	yes	no	no	no	no	no	no	no	no	no	yes	no	no	no	no	no	no	no	no	B2	no	61.8	no	NA	NA	237	yes	yes
17	N	nicorandil	female	73	yes	150.4	57.5	25.4198	AP	no	no	yes	no	never	0	0	0	1	no	LAD	no	yes	no	no	no	no	no	no	no	no	yes	no	no	no	no	no	no	no	no	no	B2	no	95.6	yes	revasc	newL	233	yes	yes
22	N	nicorandil	male	80	yes	155.1	57.1	23.7363	AP	yes	no	yes	yes	never	0	0	0	1	yes	Lcx	no	no	yes	no	no	no	no	no	no	no	no	no	no	no	no	no	yes	no	no	no	B2	no	43.2	no	NA	NA	266	yes	yes
26	L	nicorandil	male	76	yes	170	57.7	19.9654	AP	yes	no	no	yes	ex	1	0	1	0	no	LAD	no	yes	no	no	no	no	no	no	no	no	yes	yes	no	no	no	no	no	no	no	no	B1	yes	46.3	no	NA	NA	272	yes	yes
30	L	nicorandil	male	68	yes	161.4	71.4	27.4089	AP	yes	no	yes	yes	ex	1	0	1	0	yes	LAD	no	yes	no	no	no	no	no	no	no	no	no	yes	no	no	no	no	no	no	no	no	A	no	70.9	no	NA	NA	218	yes	yes
33	L	nicorandil	male	70	yes	175.6	55.3	17.934	AP	yes	no	no	yes	ex	1	0	1	0	no	LAD	no	yes	no	no	no	no	no	no	no	no	no	yes	no	no	no	no	no	no	no	no	A	yes	80.9	no	NA	NA	273	yes	yes
36	L	nicorandil	male	81	yes	167.7	65.3	23.2192	AP	no	no	yes	yes	ex	1	0	1	0	yes	Lcx	no	no	yes	no	no	no	no	no	no	no	no	no	no	no	no	no	no	yes	no	no	B2	no	36.1	no	NA	NA	244	yes	yes
38	L	nicorandil	female	76	yes	142.5	42.7	21.028	AP	no	no	yes	yes	never	0	0	0	1	yes	LAD	no	yes	no	no	no	no	no	no	no	no	yes	yes	no	no	no	no	no	no	no	no	B1	yes	52.1	no	NA	NA	215	yes	yes
46	L	nicorandil	male	70	yes	158	66.5	26.6384	AP	yes	no	no	yes	ex	1	0	1	0	no	Lcx	no	no	yes	no	no	no	no	no	no	no	no	no	no	no	no	no	no	yes	no	yes	B2	no	88.8	no	NA	NA	256	yes	yes
48	L	nicorandil	female	67	yes	145.1	39.3	18.6663	AP	yes	yes	yes	yes	never	0	0	0	1	no	LAD	no	yes	no	no	no	no	no	no	no	no	no	yes	no	no	no	no	no	no	no	no	A	no	54.7	no	NA	NA	254	yes	yes
52	L	nicorandil	male	70	yes	154.8	58.6	24.4543	AP	yes	yes	yes	yes	ex	1	0	1	0	no	RCA	yes	no	no	no	yes	yes	no	no	no	no	no	no	no	no	no	no	no	no	no	no	B2	yes	57.3	yes	ACS	NA	1	yes	yes
54	L	nicorandil	male	76	yes	154.4	59.1	24.7909	AP	yes	yes	yes	no	ex	1	0	1	0	yes	RCA	yes	no	no	no	no	yes	no	no	no	no	no	no	no	no	no	no	no	no	no	no	A	yes	73.5	yes	revasc	TLR	174	yes	yes
65	L	nicorandil	male	72	yes	180.7	82.2	25.1742	NIHD	no	no	yes	no	ex	1	0	1	0	yes	Lcx	no	no	yes	no	no	no	no	no	no	no	no	no	no	no	no	yes	no	yes	no	no	B2	yes	72.6	no	NA	NA	244	yes	yes
67	L	nicorandil	male	73	yes	170	75.1	25.9862	AP	yes	yes	yes	yes	ex	1	0	1	0	no	Lcx	no	no	yes	no	no	no	no	no	no	no	no	no	no	no	no	no	no	no	yes	no	B1	yes	59.9	no	NA	NA	274	yes	yes
70	L	nicorandil	male	81	yes	157.1	56.1	22.7306	NIHD	no	no	yes	yes	ex	1	0	1	0	yes	RCA	yes	no	no	no	yes	yes	yes	no	yes	no	no	no	no	no	no	no	no	no	no	no	C	yes	91.1	no	NA	NA	261	yes	yes
75	L	nicorandil	male	82	yes	165	60	22.0386	NIHD	no	no	no	yes	ex	1	0	1	0	yes	Lcx	no	no	yes	no	no	no	no	no	no	no	no	no	no	no	no	no	no	no	yes	no	A	yes	27.8	no	NA	NA	255	yes	yes
79	L	nicorandil	male	66	yes	155.8	59.3	24.4298	AP	no	no	no	yes	ex	1	0	1	0	no	RCA	yes	no	no	no	yes	no	yes	no	yes	no	no	no	no	no	no	no	no	no	no	no	C	no	90.3	yes	revasc	TVR	189	yes	yes
80	L	nicorandil	female	79	yes	149.1	63.3	28.474	AP	no	no	yes	yes	never	0	0	0	1	no	RCA	yes	no	no	yes	no	no	no	no	no	no	no	no	no	no	no	no	no	no	no	no	A	yes	25.9	no	NA	NA	246	yes	yes
84	L	nicorandil	male	71	yes	170.6	66.2	22.7457	NIHD	yes	no	yes	yes	never	0	0	0	1	yes	Lcx	no	no	yes	no	no	no	no	no	no	no	no	no	no	no	no	yes	no	no	no	no	C	yes	57.7	no	NA	NA	212	yes	yes
94	K	nicorandil	male	73	yes	169	61	21.3578	NIHD	yes	no	yes	yes	ex	1	0	1	0	no	LAD	no	yes	no	no	no	no	no	no	no	no	yes	no	no	no	no	no	no	no	no	no	B1	no	87.8	no	NA	NA	406	yes	yes
97	K	nicorandil	male	77	yes	163	58	21.83	AP	yes	yes	yes	yes	ex	1	0	1	0	no	RCA	yes	yes	no	no	no	no	yes	no	yes	yes	no	yes	no	no	no	no	no	no	no	no	C	no	73.2	no	NA	NA	150	yes	yes
98	K	nicorandil	male	72	yes	165	57	20.9366	AP	no	no	yes	yes	ex	1	0	1	0	no	double	no	yes	yes	no	no	no	no	no	no	no	yes	yes	no	no	no	yes	no	no	no	no	C	no	91.1	no	NA	NA	194	yes	yes
100	K	nicorandil	female	77	yes	158	56	22.4323	NIHD	yes	yes	yes	yes	never	0	0	0	1	no	Lcx	no	no	yes	no	no	no	no	no	no	no	no	no	no	no	no	no	no	yes	no	no	C	no	68.3	no	NA	NA	337	yes	yes
103	K	nicorandil	male	68	yes	166	59	21.4109	AP	yes	no	no	yes	ex	1	0	1	0	no	triple	yes	yes	yes	no	yes	no	no	no	no	no	yes	yes	no	no	no	no	no	yes	no	no	C	no	64.9	no	NA	NA	189	yes	yes
107	K	nicorandil	male	73	yes	159	50	19.7777	AP	yes	no	no	yes	never	0	0	0	1	no	RCA	yes	yes	no	no	yes	yes	no	no	no	no	yes	yes	yes	no	no	no	no	no	no	no	C	no	79.9	no	NA	NA	205	yes	yes
110	K	nicorandil	male	79	yes	160	53	20.7031	NIHD	no	no	yes	yes	never	0	0	0	1	yes	RCA	yes	yes	no	no	yes	no	no	no	no	yes	yes	yes	no	no	no	no	no	no	no	no	C	no	34.5	no	NA	NA	219	yes	yes
112	K	nicorandil	female	72	yes	151	70	30.7004	AP	no	no	yes	yes	never	0	0	0	1	yes	RCA	yes	no	no	yes	no	no	no	no	no	no	no	no	no	no	no	no	no	no	no	no	B2	yes	60.2	no	NA	NA	394	yes	yes
114	K	nicorandil	female	77	yes	152	65	28.1337	AP	no	no	yes	yes	never	0	0	0	1	yes	RCA	yes	no	no	no	yes	no	no	no	no	no	no	no	no	no	no	no	no	no	no	no	B2	no	66	no	NA	NA	340	yes	yes
120	P	nicorandil	male	76	yes	172	74	25.0135	NIHD	yes	no	yes	yes	ex	1	0	1	0	no	LAD	no	yes	no	no	no	no	no	no	no	no	yes	yes	no	no	no	no	no	no	no	no	B2	no	42	no	NA	NA	481	yes	yes
130	C	nicorandil	male	78	yes	158.9	68.4	27.09	AP	yes	no	yes	no	never	0	0	0	1	no	RCA	yes	no	no	no	no	no	yes	no	yes	no	no	no	no	no	no	no	no	no	no	no	B2	yes	50.1	no	NA	NA	289	yes	yes
137	C	nicorandil	male	67	yes	159.5	68.6	26.9651	NIHD	no	no	yes	yes	never	0	0	0	1	no	LAD	no	yes	no	no	no	no	no	no	no	no	no	yes	no	no	no	no	no	no	no	no	A	no	74.1	no	NA	NA	289	yes	yes
145	B	nicorandil	male	71	yes	167	69.2	24.8127	AP	no	no	yes	yes	ex	1	0	1	0	yes	LAD	no	yes	no	no	no	no	no	no	no	no	yes	no	no	no	no	no	no	no	no	no	B1	no	77.1	yes	revasc	TVR	293	yes	yes
153	B	nicorandil	male	66	yes	160.5	59.5	23.0976	NIHD	no	no	yes	yes	never	0	0	0	1	no	LAD	no	yes	no	no	no	no	no	no	no	no	yes	yes	no	no	no	no	no	no	no	no	B2	no	87.5	no	NA	NA	350	yes	yes
157	B	nicorandil	female	69	yes	156	44	18.0802	AP	yes	no	yes	yes	never	0	0	0	1	yes	LAD	no	yes	no	no	no	no	no	no	no	yes	yes	no	no	no	no	no	no	no	no	no	B2	no	73	no	NA	NA	245	yes	yes
161	B	nicorandil	male	78	yes	172	70	23.6614	NIHD	yes	yes	yes	yes	ex	1	0	1	0	yes	LAD	no	yes	no	no	no	no	no	no	no	no	no	yes	no	no	no	no	no	no	no	no	B1	no	45.1	yes	ACS	newL	2	yes	yes
163	B	nicorandil	male	83	yes	164.7	68.7	25.3262	NIHD	yes	no	yes	yes	ex	1	0	1	0	no	Lcx	no	no	yes	no	no	no	no	no	no	no	no	no	no	no	no	yes	no	no	no	no	A	no	43.5	no	NA	NA	237	yes	yes
168	B	nicorandil	male	80	yes	162	62	23.6244	AP	no	no	yes	yes	current	1	1	0	0	no	LAD	no	yes	no	no	no	no	no	no	no	no	no	yes	no	no	no	no	no	no	no	no	B1	no	51.8	no	NA	NA	246	yes	yes
170	B	nicorandil	male	76	yes	163	76	28.6048	AP	yes	no	yes	yes	current	1	1	0	0	yes	RCA	yes	no	no	no	no	yes	no	no	no	no	no	no	no	no	no	no	no	no	no	no	B2	no	68.6	no	NA	NA	243	yes	yes
179	B	nicorandil	male	75	yes	149	58.7	26.4403	AP	no	no	yes	yes	ex	1	0	1	0	yes	LAD	no	yes	no	no	no	no	no	no	no	no	no	no	yes	no	no	no	no	no	no	no	B1	no	58.1	no	NA	NA	222	yes	yes
188	B	nicorandil	male	69	yes	169	72	25.2092	AP	no	no	yes	yes	ex	1	0	1	0	yes	RCA	yes	no	no	no	no	yes	no	no	no	no	no	no	no	no	no	no	no	no	no	no	B2	no	61.6	no	NA	NA	266	yes	yes
194	B	nicorandil	male	72	yes	158.3	51.5	20.5516	AP	no	no	yes	yes	ex	1	0	1	0	yes	Lcx	no	no	yes	no	no	no	no	no	no	no	no	no	no	no	no	no	no	yes	no	no	B2	no	34.7	no	NA	NA	242	yes	yes
196	B	nicorandil	female	86	yes	150	55	24.4444	AP	no	no	yes	yes	ex	1	0	1	0	no	Lcx	no	no	yes	no	no	no	no	no	no	no	no	no	no	no	no	yes	no	yes	no	no	B1	no	61.9	no	NA	NA	241	yes	yes
200	B	nicorandil	male	83	yes	157	51.7	20.9745	AP	no	no	yes	yes	never	0	0	0	1	no	double	no	yes	yes	no	no	no	no	no	no	no	yes	no	no	no	no	yes	no	no	no	no	B1	no	42	no	NA	NA	242	yes	yes
203	B	nicorandil	male	75	yes	172	75	25.3515	AP	no	no	yes	yes	never	0	0	0	1	yes	LAD	no	yes	no	no	no	no	no	no	no	no	no	yes	no	no	no	no	no	no	no	no	B2	no	40.8	no	NA	NA	267	yes	yes
208	B	nicorandil	male	71	yes	167	83	29.7608	AP	yes	no	yes	yes	ex	1	0	1	0	yes	Lcx	no	no	yes	no	no	no	no	no	no	no	no	no	no	no	no	yes	no	yes	no	no	B2	no	87	yes	revasc	CABG	148	yes	yes
219	B	nicorandil	male	68	yes	161.4	56.3	21.6123	AP	no	no	no	no	never	0	0	0	1	yes	LAD	no	yes	no	no	no	no	no	no	no	no	no	yes	no	no	no	no	no	no	no	no	A	no	99.2	no	NA	NA	242	yes	yes
221	B	nicorandil	male	75	yes	163	63.6	23.9377	AP	yes	yes	yes	yes	ex	1	0	1	0	yes	LAD	no	yes	no	no	no	no	no	no	no	no	no	yes	no	no	no	no	no	no	no	no	B2	yes	17.5	no	NA	NA	257	yes	yes
231	B	nicorandil	male	68	yes	160	83	32.4219	AP	yes	no	yes	yes	ex	1	0	1	0	yes	LAD	no	yes	no	no	no	no	no	no	no	no	no	yes	no	no	no	no	no	no	no	no	B1	no	50.1	no	NA	NA	261	yes	yes
235	B	nicorandil	female	69	yes	158	66.9	26.7986	AP	no	no	no	yes	never	0	0	0	1	no	RCA	yes	yes	no	yes	yes	no	no	no	no	no	yes	yes	no	no	yes	no	no	no	no	no	B1	no	75.8	yes	revasc	TLR	217	yes	yes
238	B	nicorandil	female	68	yes	145	50	23.7812	AP	yes	no	yes	yes	never	0	0	0	1	no	LAD	no	yes	no	no	no	no	no	no	no	no	no	yes	no	no	no	no	no	no	no	no	B2	no	73.3	no	NA	NA	242	yes	yes
242	B	nicorandil	female	74	yes	142	45	22.317	AP	no	no	yes	yes	never	0	0	0	1	yes	Lcx	no	no	yes	no	no	no	no	no	no	no	no	no	no	no	no	yes	no	no	no	no	B1	no	89	no	NA	NA	245	yes	yes
247	B	nicorandil	female	79	yes	147	60	27.7662	AP	no	no	yes	yes	never	0	0	0	1	no	LAD	no	yes	no	no	no	no	no	no	no	no	yes	no	no	no	no	no	no	no	no	no	B1	no	69	no	NA	NA	232	yes	yes
251	B	nicorandil	male	75	yes	165	62.5	22.9568	AP	no	no	yes	yes	ex	1	0	1	0	no	RCA	yes	no	no	yes	no	no	no	no	no	no	no	no	no	no	no	no	no	no	no	no	B2	no	41.1	no	NA	NA	243	yes	yes
255	B	nicorandil	male	71	yes	168	82	29.0533	AP	yes	no	yes	no	ex	1	0	1	0	no	LAD	no	yes	no	no	no	no	no	no	no	no	no	yes	no	no	yes	no	no	no	no	no	B1	no	53.6	no	NA	NA	275	yes	yes
258	M	nicorandil	male	69	yes	162	72.7	27.7016	NIHD	yes	yes	yes	yes	ex	1	0	1	0	no	RCA	yes	no	no	yes	yes	no	no	no	no	no	no	no	no	no	no	no	no	no	no	no	B2	no	59.5	no	NA	NA	220	yes	yes
262	M	nicorandil	male	71	yes	161	71.2	27.4681	AP	no	no	no	no	ex	1	0	1	0	no	LAD	no	yes	no	no	no	no	no	no	no	no	yes	no	no	no	no	no	no	no	no	no	B1	no	64.1	no	NA	NA	213	yes	yes
268	F	nicorandil	female	78	yes	151	56.5	24.7796	AP	yes	no	yes	yes	never	0	0	0	1	yes	Lcx	no	no	yes	no	no	no	no	no	no	no	no	no	no	no	no	no	no	yes	no	no	B2	no	55.4	no	NA	NA	237	yes	yes
270	F	nicorandil	male	66	yes	158	64	25.6369	AP	no	no	yes	yes	current	1	1	0	0	yes	RCA	yes	no	no	yes	no	no	no	no	no	no	no	no	no	no	no	no	no	no	no	no	B2	no	103.8	no	NA	NA	229	yes	yes
277	G	nicorandil	male	88	yes	159	60	23.7332	AP	yes	no	yes	yes	ex	1	0	1	0	no	LAD	no	yes	no	no	no	no	no	no	no	no	no	yes	no	no	no	no	no	no	no	no	B2	no	47	no	NA	NA	253	yes	yes
280	G	nicorandil	female	69	yes	154.8	62.2	25.9566	NIHD	no	no	yes	yes	ex	1	0	1	0	no	Lcx	no	no	yes	no	no	no	no	no	no	no	no	no	no	no	no	no	no	yes	no	no	B2	no	62.8	no	NA	NA	218	yes	yes
284	G	nicorandil	male	78	yes	164	85.3	31.7148	AP	yes	yes	yes	yes	ex	1	0	1	0	yes	LAD	no	yes	no	no	no	no	no	no	no	no	yes	no	no	no	no	no	no	no	no	no	B1	no	43.1	no	NA	NA	246	yes	yes
292	G	nicorandil	female	73	yes	146.3	85.3	39.8529	NIHD	yes	no	yes	yes	never	0	0	0	1	yes	Lcx	no	no	yes	no	no	no	no	no	no	no	no	no	no	no	no	yes	no	yes	no	no	B1	no	70.6	yes	revasc	newL	119	yes	yes
293	G	nicorandil	male	74	yes	162	83	31.6263	AP	yes	no	yes	yes	never	0	0	0	1	no	Lcx	no	no	yes	no	no	no	no	no	no	no	no	no	no	no	no	no	no	yes	yes	no	C	yes	40.3	no	NA	NA	216	yes	yes
298	G	nicorandil	male	74	yes	161.4	60.1	23.0711	NIHD	no	no	yes	no	ex	1	0	1	0	no	Lcx	no	no	yes	no	no	no	no	no	no	no	no	no	no	no	no	no	no	yes	no	no	B1	yes	41.6	no	NA	NA	276	yes	yes
312	G	nicorandil	male	77	yes	165.4	68.4	25.0026	NIHD	yes	yes	yes	yes	ex	1	0	1	0	no	RCA	yes	no	no	no	yes	no	no	no	no	no	no	no	no	no	no	no	no	no	no	no	B1	yes	32.5	no	NA	NA	243	yes	yes
313	G	nicorandil	male	72	yes	157.8	64	25.7019	AP	yes	yes	no	yes	current	1	1	0	0	yes	Lcx	no	no	yes	no	no	no	no	no	no	no	no	no	no	no	no	yes	no	no	no	no	B1	no	65.4	yes	revasc	TVR	231	yes	yes
316	G	nicorandil	female	89	yes	140.2	55.3	28.1338	AP	yes	yes	yes	yes	never	0	0	0	1	yes	RCA	yes	no	no	no	yes	no	no	no	no	no	no	no	no	no	no	no	no	no	no	no	C	yes	42.3	no	NA	NA	323	yes	yes
319	G	nicorandil	female	89	yes	157.8	69	27.7099	AP	no	no	yes	no	never	0	0	0	1	no	Lcx	no	no	yes	no	no	no	no	no	no	no	no	no	no	no	no	no	no	yes	no	no	C	yes	46	no	NA	NA	219	yes	yes
321	G	nicorandil	female	85	yes	147.4	52.5	24.1638	NIHD	no	no	yes	yes	never	0	0	0	1	no	Lcx	no	no	yes	no	no	no	no	no	no	no	no	no	no	no	no	no	no	yes	no	no	B2	yes	28.6	no	NA	NA	242	yes	yes
325	G	nicorandil	male	73	yes	163.4	56	20.9741	NIHD	yes	no	yes	yes	never	0	0	0	1	yes	Lcx	no	no	yes	no	no	no	no	no	no	no	no	no	no	no	no	no	no	yes	no	yes	C	no	82.4	no	NA	NA	251	yes	yes
330	G	nicorandil	female	82	yes	138.2	43	22.514	AP	no	no	yes	yes	never	0	0	0	1	yes	RCA	yes	no	no	no	no	no	yes	yes	no	no	no	no	no	no	no	no	no	no	no	no	B1	yes	82.8	no	NA	NA	235	yes	yes
333	G	nicorandil	male	69	yes	170.8	65	22.2812	AP	no	no	yes	yes	ex	1	0	1	0	yes	Lcx	no	no	yes	no	no	no	no	no	no	no	no	no	no	no	no	no	no	yes	no	no	A	yes	63.8	no	NA	NA	245	yes	yes
339	G	nicorandil	male	71	yes	166.9	86.7	31.1248	AP	yes	no	yes	yes	ex	1	0	1	0	no	RCA	yes	no	no	yes	no	no	no	no	no	no	no	no	no	no	no	no	no	no	no	no	B2	yes	21.9	no	NA	NA	261	yes	yes
342	G	nicorandil	male	69	yes	168	64	22.6757	AP	no	no	no	yes	current	1	1	0	0	no	LAD	no	yes	no	no	no	no	no	no	no	no	yes	no	no	no	no	no	no	no	no	no	B1	no	72.5	no	NA	NA	266	yes	yes
344	J	nicorandil	male	68	yes	156.5	69.1	28.213	NIHD	yes	no	yes	yes	ex	1	0	1	0	yes	RCA	yes	no	no	yes	no	no	no	no	no	no	no	no	no	no	no	no	no	no	no	no	B1	no	89.6	no	NA	NA	269	yes	yes
349	J	nicorandil	male	71	yes	168.5	67.7	23.8445	AP	yes	no	yes	yes	ex	1	0	1	0	no	Lcx	no	no	yes	no	no	no	no	no	no	no	no	no	no	no	no	no	no	yes	no	no	B2	no	68.2	no	NA	NA	460	yes	yes
351	J	nicorandil	male	68	yes	173	70.5	23.5557	AP	no	no	yes	yes	never	0	0	0	1	no	LAD	no	yes	no	no	no	no	no	no	no	no	no	yes	no	no	no	no	no	no	no	no	C	yes	40.6	no	NA	NA	226	yes	yes
355	J	nicorandil	female	67	yes	158	60	24.0346	AP	yes	no	yes	yes	ex	1	0	1	0	yes	RCA	yes	no	no	yes	no	no	no	no	no	no	no	no	no	no	no	no	no	no	no	no	B2	no	68.7	no	NA	NA	261	yes	yes
359	J	nicorandil	male	72	yes	166	92.5	33.568	AP	yes	yes	yes	no	ex	1	0	1	0	yes	RCA	yes	no	no	yes	no	no	no	no	no	no	no	no	no	no	no	no	no	no	no	no	B1	yes	60.1	no	NA	NA	366	yes	yes
361	J	nicorandil	male	78	yes	159.7	54.1	21.2123	NIHD	yes	no	no	no	ex	1	0	1	0	yes	RCA	yes	no	no	no	no	yes	no	no	no	no	no	no	no	no	no	no	no	no	no	no	B2	no	72.9	yes	CHF	NA	132	yes	yes
364	H	nicorandil	male	86	yes	164.5	52.3	19.3272	AP	no	no	yes	yes	ex	1	0	1	0	no	RCA	yes	no	no	yes	yes	no	no	no	no	no	no	no	no	no	no	no	no	no	no	no	B2	yes	40.2	no	NA	NA	432	yes	yes
366	H	nicorandil	male	71	yes	162.8	64.8	24.4493	AP	no	no	yes	yes	ex	1	0	1	0	no	RCA	yes	no	no	no	yes	no	no	no	no	no	no	no	no	no	no	no	no	no	no	no	B1	yes	54.7	no	NA	NA	244	yes	yes
368	A	nicorandil	male	82	yes	165	64	23.5078	AP	yes	no	yes	no	never	0	0	0	1	yes	LAD	no	yes	no	no	no	no	no	no	no	no	yes	no	no	no	no	no	no	no	no	no	B2	no	49.8	no	NA	NA	242	yes	yes
369	A	nicorandil	male	72	yes	165	60	22.0386	AP	yes	yes	yes	no	current	1	1	0	0	no	LAD	no	yes	no	no	no	no	no	no	no	no	no	yes	no	no	no	no	no	no	no	no	B1	no	85.3	no	NA	NA	243	yes	yes
372	A	nicorandil	male	74	yes	162	55	20.9572	AP	no	no	no	no	ex	1	0	1	0	yes	LAD	no	yes	no	no	no	no	no	no	no	no	no	yes	no	no	no	no	no	no	no	no	A	no	74	no	NA	NA	243	yes	yes
379	A	nicorandil	male	67	yes	160	58.7	22.9297	AP	yes	no	no	yes	current	1	1	0	0	no	LAD	no	yes	no	no	no	no	no	no	no	no	no	yes	no	no	no	no	no	no	no	no	A	no	80.7	no	NA	NA	243	yes	yes
384	A	nicorandil	female	67	yes	153	65	27.7671	AP	no	no	yes	yes	ex	1	0	1	0	no	LAD	no	yes	no	no	no	no	no	no	no	no	yes	no	no	no	no	no	no	no	no	no	A	no	65.4	no	NA	NA	239	yes	yes
389	I	nicorandil	male	77	yes	160	69	26.9531	AP	no	no	yes	yes	ex	1	0	1	0	no	RCA	yes	no	no	no	yes	no	no	no	no	no	no	no	no	no	no	no	no	no	no	no	B2	no	72.2	no	NA	NA	2	yes	yes
392	I	nicorandil	male	69	yes	158	68	27.2392	NIHD	yes	no	yes	no	ex	1	0	1	0	yes	LAD	no	yes	no	no	no	no	no	no	no	no	yes	yes	no	no	no	no	no	no	no	no	C	yes	41.8	no	NA	NA	220	yes	yes
394	I	nicorandil	female	89	yes	148	45	20.5442	AP	yes	no	yes	yes	never	0	0	0	1	no	RCA	yes	no	no	yes	no	no	no	no	no	no	no	no	no	no	no	no	no	no	no	no	B2	no	42.8	no	NA	NA	558	yes	yes
396	O	nicorandil	male	73	yes	169	80	28.0102	AP	yes	no	yes	yes	ex	1	0	1	0	yes	Lcx	no	no	yes	no	no	no	no	no	no	no	no	no	no	no	no	no	no	yes	no	no	A	yes	48.1	no	NA	NA	672	yes	yes
398	E	nicorandil	male	83	yes	161	54	20.8325	NIHD	yes	no	yes	yes	ex	1	0	1	0	yes	LAD	no	yes	no	no	no	no	no	no	no	no	no	yes	no	no	no	no	no	no	no	no	B1	no	54.6	yes	CHF	NA	44	yes	yes
[truncated: 102 more columns]

## Sheet: abbreviations
Abbreviations	Conversion	Annotation 1	Annotation 2	Annotation 3	Annotation 4	Annotation 5
RID	Serial number
Site	Registration facility
Group	Group
Sex	Sex
Age	Age
> 65	Over 65 years old
Height	Height (cm)
Weight	Weight (kg)
BMI	Body Mass Index
Dx	Diagnosis	NIHD = silent myocardial ischemia	AP = Angina Pectoris
Diabetic	History of diabetes
DMins	History of insulin use
HT	History of hypertension
DL	History of dyslipidemia
Smoke	Smoking history	ex = past smoker	current = current smoker	never = no-smoking history
Cvhist	History of cardiovascular disease
ALlesion	Therapeutic lesions	RCA = Right coronary artery	LAD = Left anterior descending coronary artery	Lcx = Left circumflex coronary artery	double = double vessels	triple = triple vessels
RCA	The presence of RCA therapy
LAD	The presence of LAD therapy
Lcx	The presence of Lcx therapy
seg1	The presence of RCA#1 therapy
seg2	The presence of RCA#2 therapy
seg3	The presence of RCA#3 therapy
seg4all	The presence of RCA#4 therapy
seg4av	The presence of RCA#4AV therapy
seg4pd	The presence of RCA#4PD therapy
seg5	The presence of LAD#5 therapy
seg6	The presence of LAD#6 therapy
seg7	The presence of LAD#7 therapy
seg8	The presence of LAD#8 therapy
seg9	The presence of LAD#9 therapy
seg10	The presence of LAD#10 therapy
seg11	The presence of Lcx#11 therapy
seg12	The presence of Lcx#12 therapy
seg13	The presence of Lcx#13 therapy
seg14	The presence of Lcx#14 therapy
seg15	The presence of Lcx#15 therapy
AHA	AHA/ACC classification
complication	With or without complications
eGFR	eGFR
MACCE	Presence of MACCE during 8 months
MACE_detail	Details of MACCE during 8 months	alldeath = Total death	ACS = Hospitalization by ACS	revasc = revascularization	CHF = Hospitalization by congestive heart failure	stroke = New stroke event
Revasc_detail	Details of revascularization	TLR = Target lesion revascularization	TVR = Target vessel vascularization	newL = new lesion
MACEday	Days to onset of MACCE
safe	Presence of safety assessment
FAS	Presence of FAS analysis
PPS	Presence of PPS analysis
abnLD	Presence of blood test abnormalities at registration
pMI	Presence of pMI
CBC	Blood test data at registration	CBC
WBC	Blood test data at registration	WBC
Plt	Blood test data at registration	Plt
HB	Blood test data at registration	HB
AST	Blood test data at registration	AST
ALT	Blood test data at registration	ALT
LDH	Blood test data at registration	LDH
LDLc	Blood test data at registration	LDLc
totalc	Blood test data at registration	totalc
TG	Blood test data at registration	TG
HDLc	Blood test data at registration	HDLc
BUN	Blood test data at registration	BUN
Crn	Blood test data at registration	Crn
UA	Blood test data at registration	UA
Na	Blood test data at registration	Na
K	Blood test data at registration	K
CRP	Blood test data at registration	CRP
FBS	Blood test data at registration	FBS
HbA1C	Blood test data at registration	HbA1C
BNP	Blood test data at registration	BNP
eGFR	Blood test data at registration	eGFR
cTnT	Blood test data at registration	cTnT
CKMB	Blood test data at registration	CKMB
CKBB%	Blood test data at registration	CKBB%
CKMB%	Blood test data at registration	CKMB%
CKMM%	Blood test data at registration	CKMM%
cTnT12h	Blood test data collected after 12 hours of PCI	cTnT
CKMB12h	Blood test data collected after 12 hours of PCI	CKMB
CKBB%12h	Blood test data collected after 12 hours of PCI	CKBB%
CKMB%12h	Blood test data collected after 12 hours of PCI	CKMB%
CKMM%12h	Blood test data collected after 12 hours of PCI	CKMM%
CBC24h	Blood test data collected after 24 hours of PCI	CBC
WBC24h	Blood test data collected after 24 hours of PCI	WBC
Plt24h	Blood test data collected after 24 hours of PCI	Plt
Hb24h	Blood test data collected after 24 hours of PCI	HB
AST24h	Blood test data collected after 24 hours of PCI	AST
ALT24h	Blood test data collected after 24 hours of PCI	ALT
LDH24h	Blood test data collected after 24 hours of PCI	LDH
LDLc24h	Blood test data collected after 24 hours of PCI	LDLc
Totalc24h	Blood test data collected after 24 hours of PCI	totalc
TG24h	Blood test data collected after 24 hours of PCI	TG
HDLc24h	Blood test data collected after 24 hours of PCI	HDLc
BUN24h	Blood test data collected after 24 hours of PCI	BUN
Crn24h	Blood test data collected after 24 hours of PCI	Crn
UA24h	Blood test data collected after 24 hours of PCI	UA
Na24h	Blood test data collected after 24 hours of PCI	Na
K24h	Blood test data collected after 24 hours of PCI	K
CPR24h	Blood test data collected after 24 hours of PCI	CRP
FBS24h	Blood test data collected after 24 hours of PCI	FBS
HbA1c24h	Blood test data collected after 24 hours of PCI	HbA1C
BNP24h	Blood test data collected after 24 hours of PCI	BNP
eGFR24h	Blood test data collected after 24 hours of PCI	eGFR
cTnT24h	Blood test data collected after 24 hours of PCI	cTnT
CKMB24h	Blood test data collected after 24 hours of PCI	CKMB
CKBB%24h	Blood test data collected after 24 hours of PCI	CKBB%
CKMB24h	Blood test data collected after 24 hours of PCI	CKMB%
CKMM24h	Blood test data collected after 24 hours of PCI	CKMM%
UCG	Presence of echocardiographic test at registration
LVDD	Echocardiographic measurement data at registration	LVDD
LVEF	Echocardiographic measurement data at registration	LVEF
Ecm	Echocardiographic measurement data at registration	Ecm
e'	Echocardiographic measurement data at registration	e'
E/e	Echocardiographic measurement data at registration	E/e
DurPCI	PCI procedure time (min.)
PCIsucc	Successful PCI or not
FinalTIMI	Final TIMI flow classification
ChpainBalloon	Presence of chest pain during balloon expanding
STTchg	Presence of ST-Tchange（≧0.1mV） in a 12 induced electrocardiograms
VTVFdc	Presence of VT/VF requiring cardioversion
Approach	Approach site
Guiding	Guiding catheter size
Contrast	Amount of contrast medium (ml)
Stent	With or without stent
Nostent	Number of stent use
DES_case	PCI procedure with drug-eluting stent
stent_max	Maximum stent diameter
stent_totallength	Total stent length (mm)
post_dilatation	Post dilatation after stent deployment
max_atm	Maximum dilatation pressure (atm)
inflation_time	Total inflation time of balloon or stent (sec.)
Stop	Discontinued cases	yes = discontinued
Duration	Period from registration to end of follow (day)
Reason	Reason for termination
StopComment1	Details of reason for termination 1
StopComment2	Details of reason for termination 2
StopVisit	Discontinued stage
Aspirin	Aspirin	1 = yes 0 = no
Thienopyridine	Thienopyridine	1 = yes 0 = no
B_bloker	Beta blocker	1 = yes 0 = no
ACEi	ACE inhibitor	1 = yes 0 = no
ARB	ARB	1 = yes 0 = no
Statin	Statin	1 = yes 0 = no
Insulin	Insulin	1 = yes 0 = no
Oral_DM	Oral diabetes drugs	1 = yes 0 = no
Nitrate	Nitrate	1 = yes 0 = no
CCB	Calcium channel blocker	1 = yes 0 = no
